# Supplementary material for: IgG Antibodies to Cyclic Citrullinated Peptides Exhibit Profiles Specific in Terms of IgG Subclasses, Fc-Glycans and a Fab-Peptide Sequence
Source: PLoS One. 2014 Nov 26;9(11):e113924. doi: 10.1371/journal.pone.0113924 (PMC4245247; doi:10.1371/journal.pone.0113924)
Supplement: Table S3 — Individual ACPA and FT Fc-glycan distributions (%) and protein abundances. Protein abundances are given as log10[ion intensity/average ion intensity]. Values from IgG control standard (Sigma Aldrich) are also included. D: detected, -: not detected. (XLSX) [file pone.0113924.s009.xlsx]

## Sheet: Table S3
Table S3. Individual ACPA and FT Fc-glycan distributions (%) and protein abundances (log10[ion intensity/average ion intensity]) in the data set. Values from IgG control standard (Sigma Aldrich) are also included. D: detected, - : not detected
			Glycans																																							Proteins
			IgG1																		IgG2/3												IgG4/(3)
Type	Individual	Matrix	FA1	FA1G1	FA1G1S1	A2	A2B	FA2	FA2B	FA2G1	FA2BG1	FA2G1S1	FA2BG1S1	FA2G2	FA2BG2	FA2G2S1	FA2G2S2	FA2BG2S1	A2G1	A2G2	FA1	FA1G1	FA1G1S1	A2	FA2	FA2B	FA2G1	FA2BG1	FA2G1S1	FA2G2	FA2BG2	FA2G2S1	FA1	FA2	FA2B	FA2G1	FA2BG1	FA2G1S1	FA2G2	FA2BG2	FA2G2S1	C1Q	CD5L	HV107	HV209	HV301	HV304	HV316	HV308
ACPA	1	S/P	0.00671028	0.00203506	0.00146399	0.0247178	0.00130339	0.318192	0.031346	0.302947	0.0384427	0.0160899	0.00137597	0.135897	0.00529165	0.0820783	0.000374588	0.000188365	0.0247566	0.00678895	0.00381017	7.12676e-05	0.000157282	0.0366851	0.372002	0.0339235	0.278713	0.0247073	0.0650717	0.0872879	0.00350569	0.0940648	0.00738708	0.493034	0.050985	0.24881	0.0253756	0.0513266	0.0748526	0.0022019	0.046027	1.08009	0.597818	-0.028228	0.000434077	-0.144826	-0.197673	-0.74967	-0.101154
	2		0.00566071	0.00151995	0.00167608	0.00109114	4.08831e-05	0.271427	0.0274234	0.367214	0.0471352	0.0129043	0.000366967	0.190799	0.00784971	0.060159	0.000224846	0.00051237	0.00318183	0.00081269	0.00718022	0.00073565	0.00105567	0.000129452	0.372619	0.0435893	0.396085	0.026623	0.0239308	0.094049	0.00388574	0.0301176	0.0050291	0.336991	0.0638075	0.279305	0.0492983	0.0600094	0.122347	0.00930885	0.0739033	0.992574	0.804951	1.04291	-0.00463248	-0.467755	-0.175165	-0.509919	-0.074193
	3		0.0113429	0.000528632	0.000990876	0.0009809	3.80219e-05	0.527595	0.0555811	0.251721	0.0199728	0.0131884	0.00068392	0.0721564	0.00204645	0.0394705	0.000535321	0.000284002	0.00250322	0.000380563	0.00645192	0.000252828	4.39818e-05	0.00196135	0.440569	0.0640204	0.308663	0.0354646	0.0396338	0.0603909	0.00326977	0.039322	0.00621774	0.434492	0.112032	0.230335	0.0204903	0.0827116	0.0790448	0.000718348	0.0339586	0.612011	0.570518	-0.487302	0.0234459	-0.723722	0.214264	1.01628	0.377399
	4		0.00477521	0.00206631	0.000417462	0.000422198	1.07119e-05	0.278592	0.091715	0.264859	0.146519	0.0211573	0.00250455	0.115141	0.0162748	0.0540113	0.000155483	2.21999e-05	0.000742031	0.000614703	0.00665203	0.000745367	4.39818e-05	0.000235598	0.352939	0.0796193	0.311075	0.0577615	0.0407432	0.08725	0.00727637	0.0557026	0.00410346	0.168419	0.141569	0.269543	0.123585	0.0479336	0.114856	0.0288985	0.101092	1.16829	-0.0486843	-1.20579	0.340595	0.0244651	0.086431	0.488111	-0.132898
	5		0.00695801	0.00130056	0.000281968	0.00909158	0.00252295	0.237001	0.0919905	0.313018	0.12296	0.0124466	0.00320709	0.116888	0.0167331	0.049475	6.03704e-05	0.000972432	0.0113237	0.00377001	0.0104876	0.000965115	0.000156625	0.0103814	0.404545	0.13829	0.271865	0.0644932	0.0154968	0.0584302	0.00636217	0.0185263	0.0085346	0.286422	0.230977	0.175347	0.0966718	0.0610167	0.0931499	0.0133035	0.034577	1.06025	1.34464	0.337693	0.374064	-0.461753	-0.244466	-0.585065	-0.407734
	6		0.0113565	0.00251157	0.00304006	0.00185424	0.000580197	0.49519	0.0474016	0.253655	0.0319326	0.0205148	0.000707753	0.0687573	0.00361269	0.0478404	0.00020715	0	0.00737143	0.0034667	0.0180245	0.00159736	0.0052697	0.0016522	0.546777	0.0784483	0.237332	0.0233336	0.0284818	0.0384582	0.000421658	0.0206251	0.00781551	0.465263	0.0997556	0.197441	0.038206	0.0497131	0.05491	0.0046623	0.0822335	1.14636	-0.134884	0.287813	0.347412	0.231306	-0.3627	0.731599	0.362748
	7		0.00498634	0.000915756	0.00185427	0.00240051	0.000154038	0.288889	0.0441631	0.298081	0.0610035	0.0186284	0.00194207	0.137303	0.00900752	0.118151	0.00106579	0.00160466	0.0063693	0.003481	0.00457484	0.000259016	0.0009128	0.0133529	0.327133	0.0324415	0.331551	0.0411684	0.0363084	0.131216	0.00503873	0.0760431	0.005249	0.381303	0.0782012	0.139968	0.029306	0.106983	0.183555	0.00732764	0.0681069	0.941467	0.121507	-0.27386	-0.506228	0.19995	0.201121	-0.262384	-0.23832
	8		0.00464144	0.000781339	0.000379365	0.0132594	0.00125411	0.366905	0.0561417	0.293934	0.0566861	0.0205969	0.000972568	0.0997593	0.00757536	0.0506684	0.000361999	0.000473283	0.0185155	0.00709429	0.00508698	5.68961e-05	0.000288359	0.00939548	0.403419	0.0750705	0.281805	0.0419289	0.0357081	0.0892794	0.00662803	0.0513339	0.00930651	0.477919	0.115756	0.183099	0.026632	0.079951	0.0843194	0.00224801	0.0207697	1.30386	0.419081	0.27509	-0.0688881	1.16689	-0.298534	0.637912	1.39654
	9		0.00553835	0.000550314	0.000501932	0.00128349	0.000201463	0.390227	0.0272168	0.340117	0.0265007	0.0170758	0.000198907	0.10301	0.00227363	0.0710908	0.000668996	0.000100116	0.00877198	0.00467251	0.0054436	5.86108e-05	0.000212731	0.00569946	0.376094	0.0350631	0.351454	0.020099	0.0409102	0.106237	0.00286491	0.0558622	0.0023118	0.440683	0.0277449	0.215582	0.00738878	0.105011	0.151669	0.00122493	0.0483845	1.38062	0.172472	-0.101149	0.248096	0.475254	-0.109469	-0.375643	0.011617
	10		0.0027707	0.000304197	0.00103143	0.00267021	0.00029547	0.242183	0.062068	0.322092	0.0929391	0.0168444	0.00327849	0.151219	0.0166852	0.0603359	0.000510605	0.00245959	0.0115723	0.0107408	0.00158833	0.000169346	0.000496884	0.00266732	0.177138	0.0284154	0.316554	0.0623862	0.0489367	0.206108	0.0167292	0.138811	0.00495279	0.348313	0.0952905	0.138761	0.0427791	0.117476	0.187329	0.00859281	0.0565058	0.999645	0.754698	-0.165236	-0.598341	0.028197	0.0532898	0.111894	0.517305
	11		0.0041988	0.00116186	0.000776781	0.000511411	1.36591e-05	0.326043	0.0425521	0.271709	0.0696564	0.014715	0.00128055	0.160958	0.00855141	0.0898814	0.000758855	0.00092261	0.004371	0.00193912	0.00076495	0.000469564	0.000305471	0.0017708	0.300721	0.0668695	0.307883	0.0493449	0.0602421	0.110426	0.0104156	0.090788	0.00336713	0.373671	0.0767644	0.152505	0.0421894	0.14403	0.142566	0.0120796	0.0528271	1.18534	0.172355	0.591568	1.27982	0.335749	-0.0208798	0.0342955	-0.327117
	12		0.00489995	0.000715742	0.00127441	0.00123403	7.52836e-05	0.41784	0.0419361	0.29097	0.0369297	0.0220762	0.000839596	0.0903235	0.00469722	0.0663108	0.000967914	0.000688124	0.00789286	0.0103294	0.0053618	4.72437e-05	0.00113747	0.00146936	0.384175	0.0331884	0.289707	0.0233226	0.0520779	0.116383	0.00428128	0.0888964	0.0050745	0.426321	0.0451955	0.180412	0.0143426	0.125604	0.146315	0.00714277	0.0495918	0.677866	0.270548	0.604647	0.314442	-0.298093	0.253127	0.896036	0.190178
	13		0.0090815	0.00340421	0.00282269	0.00721495	0.0147723	0.308994	0.0649788	0.312404	0.0899761	0.012866	0.0018544	0.0951644	0.00672911	0.0610219	0.000248526	0.000494958	0.00607484	0.00189771	0.007126	0.00156974	0.0102729	0.00605629	0.350581	0.0483569	0.372918	0.0171869	0.0442489	0.0937273	0.000375106	0.0475809	0.00214531	0.270195	0.0589959	0.387845	0.0409951	0.0174832	0.0902816	0.00750729	0.124552	0.689427	0.0336931	0.593497	-0.0325222	0.0420712	-0.210097	-0.22728	0.198608
	14		0.0210057	0.00473893	0.000991774	0.0237546	0.00991656	0.448978	0.0410772	0.267362	0.035024	0.010786	0.000384679	0.0810726	0.00311514	0.0285846	0.000190104	0.000222792	0.0177102	0.00508506	0.0360272	0.00269502	0.00361373	0.036771	0.567191	0.0382274	0.224902	0.0308007	0.0123329	0.0354815	0.000101416	0.0118562	-	-	-	-	-	-	-	-	-	0.970038	0.475397	-0.248796	0.352144	-0.268734	-0.05067	-0.145994	-0.0091419
	15	SF	0.0151135	0.00346423	0.0128382	0.00177819	0.000130396	0.378953	0.030254	0.32635	0.0399312	0.0337977	0.000419655	0.100855	0.0045845	0.0374464	0.000825093	0.00103048	0.00864451	0.00358237	0.00965859	0.00049937	0.00421592	0.00317998	0.415628	0.0236221	0.288889	0.0240673	0.0493051	0.120346	0.00236136	0.0584624	0.00364517	0.382351	0.104003	0.160751	0.0199251	0.108458	0.157321	0.00236565	0.0615042	0.446914	0.659231	-0.833446	-0.48189	-0.0738902	-0.313502	-0.090066	-0.377027
	16		0.0150415	0.00188914	0.0016668	0.000433913	6.50977e-05	0.575556	0.0371705	0.176324	0.0302701	0.0158839	0.00208231	0.0808029	0.00339952	0.0569864	0.00132344	0.000274822	0.000645035	0.000385064	0.0131178	0.0011382	0.000923896	0.000132341	0.564456	0.0374944	0.241074	0.0128886	0.0362023	0.0604226	0.00157745	0.0305722	0.013334	0.579165	0.0542677	0.197238	0.0253508	0.0341733	0.0621638	0.000912983	0.0335632	1.04756	0.448337	0.569531	0.174574	0.246132	0.52106	0.326303	0.325713
	17		0.00932646	0.00342687	0.000696707	0.0020521	0.000257905	0.3209	0.0886428	0.282378	0.105691	0.0156225	0.00559549	0.106534	0.0127151	0.0423111	0.00127543	0.00124927	0.00120186	0.000124258	0.0130931	0.00222875	5.19716e-05	0.00144509	0.448617	0.102413	0.278265	0.0415308	0.0262201	0.0539613	0.00493185	0.0272423	0.00471346	0.287349	0.138802	0.258469	0.103538	0.0261135	0.0926893	0.0199091	0.0684173	0.0412861	-	1.59825	-0.0892652	0.0800454	-0.351178	-0.212166	-
	18		0.0669519	0.00454007	0.0126511	0.00280861	4.81318e-05	0.658155	0.010335	0.153047	0.0177757	0.0173476	0.00265907	0.0335353	0.0009	0.0198143	0.000378777	2.21999e-05	0.000742031	0.0004	0.022616	0.00293426	0.00225013	0.00200818	0.650337	0.0390768	0.186624	0.0199198	0.0269186	0.0289627	0.00147894	0.0168736	0.0417216	0.693386	0.0401531	0.151281	0.00655221	0.0276996	0.0184371	0.000533199	0.0202359	-0.388664	-	-0.153818	-0.0882141	0.311707	-0.154322	0.120004	-
FT	1	S/P	0.00851988	0.00107312	0.000199313	0.0125575	0.0013648	0.418406	0.0678456	0.252703	0.0517106	0.0211724	0.00129282	0.0859039	0.00642909	0.0471219	0.000926099	0.000539524	0.0145528	0.0076816	0.00550193	0.000547228	0.000297955	0.00616547	0.433891	0.0577106	0.312619	0.0280055	0.0371416	0.0778667	0.00448489	0.0357686	0.0107342	0.551718	0.0679758	0.218124	0.014598	0.0458162	0.0633528	0.000336865	0.027345	0.395681	0.213292	0.420929	0.127846	0.380911	0.127804	-0.112308	-0.0716656
	2		0.00461862	0.00122941	0.000407919	0.00714267	0.00049379	0.234313	0.0421374	0.350284	0.07342	0.0103785	0.000781504	0.170474	0.0115859	0.0700969	4.81828e-05	0.000402386	0.0146139	0.00757218	0.00478627	0.000654084	0.000856348	0.000677677	0.349284	0.0440589	0.360635	0.0322957	0.0280379	0.131729	0.00194114	0.0450449	0.00575187	0.340086	0.0930769	0.305341	0.0659293	0.0306785	0.108217	0.00516834	0.0457512	0.211281	-0.359986	0.278589	0.809226	0.0381152	0.312476	0.307113	0.213948
	3		0.00698128	0.00151116	7.99983e-05	0.00575631	0.00119117	0.34457	0.0585435	0.342118	0.0607647	0.0139782	0.000933311	0.10791	0.0060406	0.0368941	0.000277433	0.000176555	0.00888092	0.00339268	0.00642317	0.000469875	0.00034256	0.0018214	0.462672	0.0672024	0.303549	0.0297095	0.046319	0.0487972	0.00336467	0.0293296	0.00711144	0.513984	0.118654	0.205763	0.0288305	0.0306381	0.0659706	0.00114299	0.0279057	0.347283	0.0662476	0.441953	0.410406	0.177187	0.354151	0.147401	0.356529
	4		0.00479579	0.00106904	0.000353919	0.0062424	0.00192911	0.297586	0.097951	0.169828	0.100389	0.014206	0.00360818	0.135186	0.0185992	0.118603	0.00100806	0.00298774	0.0150857	0.0105717	0.00845945	0.00014497	4.39818e-05	0.00101432	0.389732	0.0862394	0.299951	0.03806	0.0226656	0.0963532	0.00745494	0.0499257	0.00389767	0.357267	0.126435	0.203031	0.0843364	0.0407644	0.116502	0.00301993	0.0647466	0.358121	-0.252056	0.299392	0.244369	0.145178	0.171557	-0.0692343	0.421415
	5		0.00566185	0.00210758	3.89092e-05	0.0363559	0.012586	0.211861	0.10386	0.289024	0.126084	0.00923962	0.00325588	0.0972509	0.0166767	0.0367372	0.000154227	0.000341905	0.0363046	0.0124597	0.0113199	0.00132873	4.39818e-05	0.0140947	0.438155	0.121785	0.262634	0.0635509	0.0148715	0.0536525	0.00476914	0.0138391	0.00196446	0.323626	0.181512	0.25722	0.105026	0.0282777	0.0659446	0.0159841	0.0204456	0.521536	0.153312	0.443856	-0.00211582	-0.169976	-0.0114263	0.0320382	0.452726
	6		0.00615173	0.00120447	0.00108712	0.0106077	0.00286331	0.409266	0.0887991	0.248521	0.05551	0.0259374	0.00223098	0.0649509	0.00447978	0.0507165	0.000784984	0.00108588	0.0181663	0.00763677	0.00723937	0.00031624	0.000700294	0.00313564	0.489996	0.0729311	0.265542	0.0247116	0.0523436	0.0473354	0.00166951	0.03408	0.00493426	0.514262	0.12144	0.165078	0.022358	0.0719795	0.0717268	0.00154418	0.0266773	0.171191	0.412558	0.372783	0.303839	-0.132061	-0.480373	0.142687	-0.00599537
	7		0.00293682	0.000172618	0.000332766	0.0342498	0.0069396	0.276344	0.0433357	0.273756	0.0518283	0.0173574	0.00265733	0.130021	0.00686078	0.0857754	0.00103249	0.00139142	0.0461328	0.0188755	0.00308342	0.000245701	0.00100953	0.0136546	0.311009	0.0410553	0.35978	0.0322967	0.0459009	0.129484	0.00593061	0.0565501	0.00463674	0.397363	0.11759	0.125143	0.0259403	0.0722369	0.19271	0.00190304	0.0624759	0.079297	0.233392	0.237589	-0.253237	0.345007	0.121803	-0.113558	-1.11176
	8		0.00419046	0.000757468	0.000381411	0.0135891	0.00470778	0.339359	0.0914994	0.266377	0.0919186	0.0189208	0.00242123	0.0821487	0.0111129	0.0350726	0.00108072	0.00190113	0.0237302	0.0108322	0.00655881	0.000105508	0.000583538	0.00528578	0.446993	0.0799065	0.287223	0.035136	0.043092	0.0494819	0.00573741	0.0398971	0.00666228	0.544227	0.099534	0.146485	0.0193717	0.0895468	0.0761907	0.000728169	0.017255	0.173338	0.0013399	0.160003	0.0515114	0.26352	-0.03095	-0.0835366	0.252496
	9		0.00435636	0.00107921	0.000235633	0.00852869	0.00112739	0.297812	0.0420056	0.343089	0.043416	0.0191874	0.000847241	0.141977	0.00567662	0.0481425	0.000749634	0.000836695	0.0233113	0.0176223	0.00761773	0.000301428	0.00050705	0.00555222	0.397337	0.0455708	0.313984	0.023425	0.0399242	0.106623	0.00306145	0.0560963	0.00155607	0.448206	0.0435074	0.17484	0.0077882	0.1588	0.139186	0.000905379	0.0252119	0.0140457	-0.197942	-0.372122	-0.0074995	0.438614	0.412398	-0.0262641	-0.00245199
	10		0.00129872	0.00087441	0.000264131	0.00722048	0.00140088	0.142911	0.0442175	0.254734	0.11213	0.0151587	0.00268675	0.201481	0.0310698	0.111533	0.00149151	0.00437641	0.0371713	0.0299797	0.00118782	7.76993e-05	0.000190873	0.00272673	0.171843	0.0508728	0.288937	0.0565235	0.0794302	0.193596	0.0222538	0.132361	0.000940095	0.331395	0.160811	0.157505	0.0389652	0.136744	0.126553	0.0063245	0.040762	0.124527	0.388558	0.216007	-0.239005	0.61085	0.49068	-0.0574597	0.322321
	11		0.00238147	0.00052386	0.000148537	0.0060423	0.00132392	0.236456	0.0537441	0.300587	0.0800889	0.0146405	0.0022382	0.168964	0.0190037	0.0770527	0.000856285	0.00237832	0.0180614	0.0155096	0.001065	0.000573619	0.000594916	0.00272403	0.319639	0.076143	0.316404	0.052528	0.0379358	0.13052	0.0105634	0.0513099	0.0011263	0.404138	0.0795216	0.123339	0.0356806	0.126777	0.184243	0.0031034	0.0420713	0.503619	-0.1901	0.537449	-0.0656935	0.215439	0.188045	-0.180612	0.012542
	12		0.0044874	0.00102263	0.000447401	0.00362019	0.000190323	0.311165	0.033122	0.31554	0.0471483	0.0235204	0.00132623	0.139725	0.00811381	0.0803016	0.0012963	0.00182214	0.0152407	0.0119104	0.00653223	0.00020204	0.00130763	0.00100891	0.335787	0.0343374	0.341174	0.0235016	0.0557689	0.107366	0.005245	0.0877685	0.00437043	0.480854	0.0494697	0.174923	0.0122636	0.0854729	0.14798	0.00126114	0.0434055	0.379869	0.0303852	0.315989	0.231153	-0.0962574	0.205313	-0.235299	0.167663
	13		0.00489657	0.00162815	0.00134183	0.0446886	0.0132868	0.257642	0.0772609	0.279543	0.0765717	0.00642381	0.000534	0.103941	0.00934399	0.0371287	0.000563861	0.000170076	0.0561822	0.028853	0.0101885	0.00111631	0.00292475	0.018347	0.394383	0.082158	0.310635	0.0382491	0.0267436	0.0804877	0.00052878	0.0342386	0.00305473	0.448533	0.102766	0.234355	0.0537159	0.0112739	0.0796602	0.00811213	0.0585295	0.59172	-0.341633	-0.0373499	-0.380747	0.133903	-0.107251	-0.117475	0.214051
	14		0.0100567	0.00381301	0.00105161	0.0155107	0.00375616	0.404466	0.0785573	0.27505	0.0562455	0.0105098	0.000485483	0.073403	0.0040606	0.0327423	0.000221555	0.000709089	0.0238487	0.00551238	0.0141254	0.000981111	0.00109073	0.00525196	0.562486	0.0413785	0.276172	0.0114663	0.0235259	0.0479573	0	0.015565	-	-	-	-	-	-	-	-	-	0.557902	-0.357568	0.0416058	-0.0243844	0.0323165	0.14477	-0.214371	0.380199
	15	SF	0.00530177	0.000726525	0.000927018	0.0061378	0.000522537	0.322108	0.0689908	0.248085	0.0616728	0.0153325	0.00217623	0.129141	0.0156837	0.0971076	0.000754351	0.00101952	0.0149672	0.00936954	0.00603495	0.000368104	0.000654508	0.00448336	0.29456	0.052975	0.360648	0.0303928	0.0287318	0.159633	0.00487023	0.0566495	0.0013902	0.425495	0.146016	0.221927	0.0248059	0.0252986	0.0907471	0.00740723	0.0572377	-0.311926	0.0580804	0.291005	0.335024	0.159378	0.396454	0.31592	-0.0867903
	16		0.0110234	0.00167173	0.000630528	0.00231377	0.000390281	0.500042	0.0757487	0.227002	0.0409845	0.030964	0.00186407	0.0510637	0.00385404	0.0479061	0.0010256	0.00125846	0.00187518	0.000581399	0.0143161	0.00113766	0.000638253	0.000516996	0.522296	0.0373638	0.264791	0.0175438	0.0189233	0.0876342	0.0013457	0.0334926	0.0153641	0.59195	0.0775682	0.157651	0.0175142	0.0450321	0.0572161	0.0044054	0.0333	-0.0460471	0.261218	1.52223	-0.00582896	-0.169025	0.272285	-0.133664	-1.03948
	17		0.00830937	0.00307069	0.000142953	0.0114551	0.00677879	0.296566	0.116865	0.291647	0.141299	0.0199983	0.00510688	0.0547138	0.00578981	0.0230496	0.000507427	0.00063318	0.0119189	0.00218414	0.0148222	0.00287367	4.47695e-05	0.00138781	0.418475	0.122865	0.27436	0.0463061	0.0205048	0.0678403	0.00316107	0.0273599	0.00366426	0.334501	0.194899	0.250613	0.0880043	0.00352397	0.0847186	0.0167992	0.0241827	-0.127559	-	2.10309	1.12451	0.0853548	0.145603	0.403055	-
	18		0.0272368	0.00322921	0.00243293	0.00907433	0.00148189	0.452674	0.0558041	0.272466	0.0377504	0.0142728	0.00278899	0.0802522	0.00606166	0.0229163	0.00151924	0.000956766	0.00753083	0.00155148	0.0353965	0.00410365	0.0080165	0.00972958	0.57007	0.0354229	0.218705	0.0196216	0.0190981	0.0404384	0.00181098	0.0375876	0.0203016	0.697777	0.059483	0.147977	0.0112923	0.0176082	0.0337494	0.000792264	0.0110192	-0.177232	-	0.514072	0.0907799	0.138394	0.338962	-0.000730228	-
IgG Standard (Sigma Aldrich)		Serum	0.00193704	0.00172615	0.000220097	0.0130981	0.003373	0.200721	0.0504386	0.298948	0.076178	0.0185761	0.00302324	0.166563	0.0156164	0.104071	0.00207379	0.00232686	0.025353	0.0157571	0.00451673	0.00174752	0.000680808	0.00343031	0.277973	0.0594304	0.316545	0.0451252	0.0541807	0.137183	0.0111264	0.0880608	5.07404e-05	0.377472	0.0771549	0.239218	0.038792	0.0453201	0.11597	0.00519331	0.100829	-	-	D	D	D	D	D	D
[truncated: 25 more columns]
